# Supplementary material for: 6-Shogaol Exhibits a Promoting Effect with Tax via Binding HSP60 in Non-Small-Cell Lung Cancer
Source: Cells. 2022 Nov 19;11(22):3678. doi: 10.3390/cells11223678 (PMC9688423; doi:10.3390/cells11223678)
Supplement: Supplementary file 1 [file cells-11-03678-s001.zip]

Archive with 1 entries (1 files):
- cells-1994604-supplementary.pdf
